# Supplementary material for: The Vegetation–Climate System Complexity through Recurrence Analysis
Source: Entropy (Basel). 2021 Apr 30;23(5):559. doi: 10.3390/e23050559 (PMC8145696; doi:10.3390/e23050559)
Supplement: Supplementary file 1 [file entropy-23-00559-s001.zip]

Archive with 1 entries (1 files):
- entropy-1184364-supplementary.pdf
